# Supplementary material for: Salmonella Prophages, Their Propagation, Host Specificity and Antimicrobial Resistance Gene Transduction
Source: Antibiotics (Basel). 2023 Mar 16;12(3):595. doi: 10.3390/antibiotics12030595 (PMC10045043; doi:10.3390/antibiotics12030595)
Supplement: Supplementary file 1 [file antibiotics-12-00595-s001.zip]

Archive with 1 entries (1 files):
- antibiotics-2262883-supplementary.xlsx
