# Supplementary material for: Salmonella Prophages, Their Propagation, Host Specificity and Antimicrobial Resistance Gene Transduction
Source: Antibiotics (Basel). 2023 Mar 16;12(3):595. doi: 10.3390/antibiotics12030595 (PMC10045043; doi:10.3390/antibiotics12030595)
Supplement: Supplementary file 1 [file antibiotics-12-00595-s001.zip › antibiotics-2262883-supplementary.xlsx]

## Sheet: Phage infection
Isolate	Serovar/species	PSty1	PSty2	PSty3	PSty4	PSty5	PSty7	PSty8	PSty9	PSty11	PSty13	PSty14	PSty15	PSty16	PSty17	PSty19	PSty20	PSty21	PSty22	PSty23	PSty24	PSty25	PSty26	PSty27	PSty28	PSty30	PSty31	PSty32	PSty33	PSty35	PSty36	PSty37	PSty38	PSty43	PSty44	PSty45	PSty46	PSty47	PStyL18B	PStyL36B	PStyS157	PSEnt7	PSEnt18	PSEnt27D	PSEntUS30B
WT 14028	Typhimurim	1	1	1	1	1	1	1	1	1	1	1	1	1	1	1	1	1	1	1	1	1	1	1	1	1	1	1	1	1	1	1	1	1	1	1	1	1	1	1	1	0	0	0	0
DSM 17420	Enteritidis	1	1	1	0	0	1	1	1	1	0	1	1	1	1	0	0	1	0	1	1	1	0	1	1	1	0	1	0	1	1	0	1	0	1	1	1	1	1	1	0	1	1	1	1
FS 22	Blockley	0	1	1	0	0	0	0	0	0	0	0	0	0	0	0	0	0	0	0	0	0	0	0	0	0	0	0	0	0	0	0	0	0	0	0	0	0	0	1	0	0	0	0	0
FS 27A	Heidelberg	1	1	1	0	0	1	1	1	1	0	1	1	1	1	1	1	1	0	1	1	1	1	1	1	1	1	1	1	1	1	0	1	0	1	1	1	1	1	1	1	1	0	1	0
F29	Paratyphi B	0	0	0	0	0	0	0	0	0	0	0	0	0	0	0	0	0	0	0	0	0	0	0	1	0	0	0	0	0	0	0	0	0	0	1	1	1	1	0	0	0	0	1	0
FS 47	Typhimurium	0	0	0	0	0	0	0	0	0	0	0	0	0	0	0	0	0	0	0	0	0	0	0	0	0	0	0	0	0	0	0	0	0	0	0	0	0	0	0	0	0	0	0	0
FS 76	Virchow	1	1	1	1	1	1	1	1	1	1	1	1	1	1	1	1	1	1	0	1	1	1	1	1	1	1	1	1	1	1	0	0	0	1	1	1	1	1	1	1	1	1	1	0	_
WS 84	Hadar	0	0	0	0	0	0	0	0	0	0	0	0	0	0	0	0	0	0	0	0	0	0	0	1	0	0	0	0	0	0	0	0	0	0	0	0	0	0	1	0	0	0	0	0
M 63	Rissen	0	0	0	0	0	0	0	0	0	0	0	0	0	0	0	0	0	0	0	0	0	0	0	1	0	0	0	0	0	0	0	0	0	0	0	0	0	0	1	0	0	0	0	0
M 67	Kentucky	0	0	0	0	0	0	0	0	0	0	0	0	0	0	0	0	0	0	0	0	0	0	0	1	0	0	0	0	0	0	0	0	0	0	0	0	0	0	1	0	0	0	0	0
M 98	B-Group	0	0	0	0	0	0	1	0	1	1	0	0	0	0	0	0	0	0	0	1	0	0	0	0	0	0	0	0	0	0	0	0	0	1	0	0	1	0	0	0	0	0	0	0
FS 4A	Enteritidis	nd	1	1	nd	nd	0	nd	nd	0	nd	nd	nd	nd	nd	nd	nd	nd	nd	nd	0	nd	nd	nd	0	nd	nd	nd	nd	nd	nd	nd	nd	nd	0	0	1	0	0	0	nd	1	nd	nd	nd
FS 4	non typeable	nd	1	1	nd	nd	1	nd	nd	1	nd	nd	nd	nd	nd	nd	nd	nd	nd	nd	1	nd	nd	nd	1	nd	nd	nd	nd	nd	nd	nd	nd	nd	1	0	1	1	1	1	1	1	nd	nd	nd
FS 5	Enteritidis	nd	1	1	nd	nd	1	nd	nd	1	nd	nd	nd	nd	nd	nd	nd	nd	nd	nd	1	nd	nd	nd	1	nd	nd	nd	nd	nd	nd	nd	nd	nd	1	1	1	1	1	0	nd	0	nd	nd	nd
FS 10	Enteritidis	nd	1	1	nd	nd	1	nd	nd	1	nd	nd	nd	nd	nd	nd	nd	nd	nd	nd	1	nd	nd	nd	1	nd	nd	nd	nd	nd	nd	nd	nd	nd	1	1	1	1	1	1	nd	1	nd	nd	nd
FS 15	Enteritidis	nd	1	1	nd	nd	1	nd	nd	1	nd	nd	nd	nd	nd	nd	nd	nd	nd	nd	1	nd	nd	nd	1	nd	nd	nd	nd	nd	nd	nd	nd	nd	1	1	1	1	1	1	nd	1	nd	nd	nd
FS 19	Enteritidis	nd	1	1	nd	nd	1	nd	nd	1	nd	nd	nd	nd	nd	nd	nd	nd	nd	nd	1	nd	nd	nd	1	nd	nd	nd	nd	nd	nd	nd	nd	nd	1	1	1	1	1	1	nd	1	nd	nd	nd
FS 27B	Enteritidis	nd	1	1	nd	nd	1	nd	nd	1	nd	nd	nd	nd	nd	nd	nd	nd	nd	nd	1	nd	nd	nd	1	nd	nd	nd	nd	nd	nd	nd	nd	nd	1	1	1	1	1	1	nd	1	nd	nd	nd
FS 30	Enteritidis	nd	1	1	nd	nd	1	nd	nd	1	nd	nd	nd	nd	nd	nd	nd	nd	nd	nd	1	nd	nd	nd	1	nd	nd	nd	nd	nd	nd	nd	nd	nd	1	1	1	1	1	0	nd	1	nd	nd	nd
FS 34	Enteritidis	nd	1	0	nd	nd	1	nd	nd	1	nd	nd	nd	nd	nd	nd	nd	nd	nd	nd	1	nd	nd	nd	1	nd	nd	nd	nd	nd	nd	nd	nd	nd	1	1	1	1	1	1	nd	1	nd	nd	nd
FS 51	Enteritidis	nd	1	1	nd	nd	1	nd	nd	1	nd	nd	nd	nd	nd	nd	nd	nd	nd	nd	1	nd	nd	nd	1	nd	nd	nd	nd	nd	nd	nd	nd	nd	1	1	1	1	1	1	nd	1	nd	nd	nd
FS 52	Enteritidis	nd	1	1	nd	nd	1	nd	nd	1	nd	nd	nd	nd	nd	nd	nd	nd	nd	nd	1	nd	nd	nd	1	nd	nd	nd	nd	nd	nd	nd	nd	nd	1	1	1	1	1	1	nd	1	nd	nd	nd
FS 55	Enteritidis	nd	1	1	nd	nd	1	nd	nd	1	nd	nd	nd	nd	nd	nd	nd	nd	nd	nd	1	nd	nd	nd	1	nd	nd	nd	nd	nd	nd	nd	nd	nd	0	0	1	1	1	0	nd	0	nd	nd	nd
FS 56	Blockley	nd	1	0	nd	nd	0	nd	nd	0	nd	nd	nd	nd	nd	nd	nd	nd	nd	nd	0	nd	nd	nd	0	nd	nd	nd	nd	nd	nd	nd	nd	nd	0	0	0	0	0	1	nd	0	nd	nd	nd
FS 60	Enteritidis	nd	1	1	nd	nd	1	nd	nd	1	nd	nd	nd	nd	nd	nd	nd	nd	nd	nd	1	nd	nd	nd	1	nd	nd	nd	nd	nd	nd	nd	nd	nd	1	1	1	1	1	1	nd	1	nd	nd	nd
FS 63	Enteritidis	nd	1	1	nd	nd	1	nd	nd	1	nd	nd	nd	nd	nd	nd	nd	nd	nd	nd	1	nd	nd	nd	1	nd	nd	nd	nd	nd	nd	nd	nd	nd	1	0	1	1	1	1	nd	1	nd	nd	nd
FS 64	Blockley	nd	1	0	nd	nd	0	nd	nd	0	nd	nd	nd	nd	nd	nd	nd	nd	nd	nd	0	nd	nd	nd	0	nd	nd	nd	nd	nd	nd	nd	nd	nd	0	0	0	0	0	1	nd	0	nd	nd	nd
FS 69	Enteritidis	nd	1	1	nd	nd	1	nd	nd	1	nd	nd	nd	nd	nd	nd	nd	nd	nd	nd	1	nd	nd	nd	1	nd	nd	nd	nd	nd	nd	nd	nd	nd	1	1	1	1	1	1	nd	1	nd	nd	nd
FS 77	Blockley	nd	1	0	nd	nd	1	nd	nd	0	nd	nd	nd	nd	nd	nd	nd	nd	nd	nd	0	nd	nd	nd	0	nd	nd	nd	nd	nd	nd	nd	nd	nd	0	0	0	0	0	0	nd	0	nd	nd	nd
FS 78	Heidelberg	nd	1	1	nd	nd	1	nd	nd	1	nd	nd	nd	nd	nd	nd	nd	nd	nd	nd	1	nd	nd	nd	1	nd	nd	nd	nd	nd	nd	nd	nd	nd	1	1	1	1	1	1	nd	0	nd	nd	nd
FS 80	Blockley	nd	1	0	nd	nd	0	nd	nd	0	nd	nd	nd	nd	nd	nd	nd	nd	nd	nd	0	nd	nd	nd	0	nd	nd	nd	nd	nd	nd	nd	nd	nd	0	0	0	0	0	1	nd	0	nd	nd	nd
FS 82	Blockley	nd	1		nd	nd	1	nd	nd	0	nd	nd	nd	nd	nd	nd	nd	nd	nd	nd	0	nd	nd	nd	0	nd	nd	nd	nd	nd	nd	nd	nd	nd	0		0	0	0	1	nd	0	nd	nd	nd
FS 83	Enteritidis	nd	1	0	nd	nd	1	nd	nd	1	nd	nd	nd	nd	nd	nd	nd	nd	nd	nd	1	nd	nd	nd	1	nd	nd	nd	nd	nd	nd	nd	nd	nd	1	1	1	1	1	1	nd	1	nd	nd	nd
FS 88	Blockley	nd	1	0	nd	nd	0	nd	nd	0	nd	nd	nd	nd	nd	nd	nd	nd	nd	nd	0	nd	nd	nd	0	nd	nd	nd	nd	nd	nd	nd	nd	nd	0	0	0	0	0	1	nd	0	nd	nd	nd
FS 91	Enteritidis	nd	1	0	nd	nd	1	nd	nd	1	nd	nd	nd	nd	nd	nd	nd	nd	nd	nd	1	nd	nd	nd	1	nd	nd	nd	nd	nd	nd	nd	nd	nd	1	1	1	1	1	1	nd	1	nd	nd	nd
WS 27A	Enteritidis	nd	0	0	nd	nd	0	nd	nd	0	nd	nd	nd	nd	nd	nd	nd	nd	nd	nd	0	nd	nd	nd	0	nd	nd	nd	nd	nd	nd	nd	nd	nd	0	0	0	0	0	0	nd	1	nd	nd	nd
WS 27D	Enteritidis	nd	0	0	nd	nd	1	nd	nd	0	nd	nd	nd	nd	nd	nd	nd	nd	nd	nd	0	nd	nd	nd	0	nd	nd	nd	nd	nd	nd	nd	nd	nd	0	0	0	0	0	1	nd	1	nd	nd	nd
WS 30A	Enteritidis	nd	1	1	nd	nd	1	nd	nd	1	nd	nd	nd	nd	nd	nd	nd	nd	nd	nd	1	nd	nd	nd	1	nd	nd	nd	nd	nd	nd	nd	nd	nd	1	1	1	1	1	1	nd	1	nd	nd	nd
WS 30B	Enteritidis	nd	1	1	nd	nd	1	nd	nd	1	nd	nd	nd	nd	nd	nd	nd	nd	nd	nd	1	nd	nd	nd	1	nd	nd	nd	nd	nd	nd	nd	nd	nd	1	1	1	1	1	1	nd	1	nd	nd	nd
WS 43	Paratyphi B	nd	0	0	nd	nd	0	nd	nd	0	nd	nd	nd	nd	nd	nd	nd	nd	nd	nd	0	nd	nd	nd	1	nd	nd	nd	nd	nd	nd	nd	nd	nd	0	1	1	1	0	0	nd	0	nd	nd	nd
WS 47	Enteritidis	nd	1	1	nd	nd	1	nd	nd	1	nd	nd	nd	nd	nd	nd	nd	nd	nd	nd	1	nd	nd	nd	1	nd	nd	nd	nd	nd	nd	nd	nd	nd	1	1	1	1	1	1	nd	1	nd	nd	nd
WS 60	Paratyphi B	nd	0	0	nd	nd	0	nd	nd	0	nd	nd	nd	nd	nd	nd	nd	nd	nd	nd	0	nd	nd	nd	1	nd	nd	nd	nd	nd	nd	nd	nd	nd	0	1	1	1	0	0	nd	0	nd	nd	nd
WS 75	non typeable	nd	0	0	nd	nd	0	nd	nd	0	nd	nd	nd	nd	nd	nd	nd	nd	nd	nd	0	nd	nd	nd	1	nd	nd	nd	nd	nd	nd	nd	nd	nd	0	0	0	0	0	1	nd	0	nd	nd	nd
WS 77A	Heidelberg	nd	1	1	nd	nd	1	nd	nd	1	nd	nd	nd	nd	nd	nd	nd	nd	nd	nd	0	nd	nd	nd	1	nd	nd	nd	nd	nd	nd	nd	nd	nd	1	1	1	1	1	1	nd	0	nd	nd	nd
VS 87	Virchow	nd	1	0	nd	nd	0	nd	nd	0	nd	nd	nd	nd	nd	nd	nd	nd	nd	nd	0	nd	nd	nd	0	nd	nd	nd	nd	nd	nd	nd	nd	nd	0	0	0	0	0	1	nd	0	nd	nd	nd
M 21	Virchow	nd	0	1	nd	nd	0	nd	nd	0	nd	nd	nd	nd	nd	nd	nd	nd	nd	nd	0	nd	nd	nd	0	nd	nd	nd	nd	nd	nd	nd	nd	nd	0	0	0	0	0	0	nd	0	nd	nd	nd
S 7	Enteritidis	nd	1	1	nd	nd	1	nd	nd	1	nd	nd	nd	nd	nd	nd	nd	nd	nd	nd	1	nd	nd	nd	1	nd	nd	nd	nd	nd	nd	nd	nd	nd	1	1	1	1	1	1	nd	1	nd	nd	nd
S 18	Enteritidis	nd	1	1	nd	nd	1	nd	nd	1	nd	nd	nd	nd	nd	nd	nd	nd	nd	nd	1	nd	nd	nd	1	nd	nd	nd	nd	nd	nd	nd	nd	nd	1	1	1	1	1	1	nd	0	nd	nd	nd
S157	Typhimurum	nd	1	1	nd	nd	1	nd	nd	1	nd	nd	nd	nd	nd	nd	nd	nd	nd	nd	1	nd	nd	nd	1	nd	nd	nd	nd	nd	nd	nd	nd	nd	1	1	1	1	1	1	nd	0	nd	nd	nd
S 187	Heidelberg	nd	1	1	nd	nd	1	nd	nd	1	nd	nd	nd	nd	nd	nd	nd	nd	nd	nd	1	nd	nd	nd	1	nd	nd	nd	nd	nd	nd	nd	nd	nd	1	1	1	1	1	1	nd	0	nd	nd	nd
L 18	Typhimurium	nd	1	1	nd	nd	1	nd	nd	1	nd	nd	nd	nd	nd	nd	nd	nd	nd	nd	1	nd	nd	nd	1	nd	nd	nd	nd	nd	nd	nd	nd	nd	1	1	1	1	1	1	nd	0	nd	nd	nd
Y 9s	Y. enterocolitica	0	0	0	0	0	0	0	0	0	0	0	0	0	0	0	0	0	0	0	0	0	0	0	0	0	0	0	0	0	0	0	0	0	0	0	0	0	0	0	0	0	0	0	0
Y 18s 1kl.	Y. enterocolitica	0	0	0	0	0	0	0	0	0	0	0	0	0	0	0	0	0	0	0	0	0	0	0	0	0	0	0	0	0	0	0	0	0	0	0	0	0	0	0	0	0	0	0	0
Y 22s-c	Y. enterocolitica	0	0	0	0	0	0	0	0	0	0	0	0	0	0	0	0	0	0	0	0	0	0	0	0	0	0	0	0	0	0	0	0	0	0	0	0	0	0	0	0	0	0	0	0
Y 36M-a	Y. enterocolitica	0	0	0	0	0	0	0	0	0	0	0	0	0	0	0	0	0	0	0	0	0	0	0	0	0	0	0	0	0	0	0	0	0	0	0	0	0	0	0	0	0	0	0	0
Y 17M-a	Y. enterocolitica	0	0	0	0	0	0	0	0	0	0	0	0	0	0	0	0	0	0	0	0	0	0	0	0	0	0	0	0	0	0	0	0	0	0	0	0	0	0	0	0	0	0	0	0
Y 32M-a	Y. enterocolitica	0	0	0	0	0	0	0	0	0	0	0	0	0	0	0	0	0	0	0	0	0	0	0	0	0	0	0	0	0	0	0	0	0	0	0	0	0	0	0	0	0	0	0	0
Y 28M-a	Y. enterocolitica	0	0	0	0	0	0	0	0	0	0	0	0	0	0	0	0	0	0	0	0	0	0	0	0	0	0	0	0	0	0	0	0	0	0	0	0	0	0	0	0	0	0	0	0
Y 10s-a	Y. enterocolitica	0	0	0	0	0	0	0	0	0	0	0	0	0	0	0	0	0	0	0	0	0	0	0	0	0	0	0	0	0	0	0	0	0	0	0	0	0	0	0	0	0	0	0	0
Y 13s-a	Y. enterocolitica	0	0	0	0	0	0	0	0	0	0	0	0	0	0	0	0	0	0	0	0	0	0	0	0	0	0	0	0	0	0	0	0	0	0	0	0	0	0	0	0	0	0	0	0
Y 18s1 98	Y. enterocolitica	0	0	0	0	0	0	0	0	0	0	0	0	0	0	0	0	0	0	0	0	0	0	0	0	0	0	0	0	0	0	0	0	0	0	0	0	0	0	0	0	0	0	0	0
Y 36M-b	Y. enterocolitica	0	0	0	0	0	0	0	0	0	0	0	0	0	0	0	0	0	0	0	0	0	0	0	0	0	0	0	0	0	0	0	0	0	0	0	0	0	0	0	0	0	0	0	0
Y 17M-b	Y. enterocolitica	0	0	0	0	0	0	0	0	0	0	0	0	0	0	0	0	0	0	0	0	0	0	0	0	0	0	0	0	0	0	0	0	0	0	0	0	0	0	0	0	0	0	0	0
Y 3M-b	Y. enterocolitica	0	0	0	0	0	0	0	0	0	0	0	0	0	0	0	0	0	0	0	0	0	0	0	0	0	0	0	0	0	0	0	0	0	0	0	0	0	0	0	0	0	0	0	0
Y 28M-a	Y. enterocolitica	0	0	0	0	0	0	0	0	0	0	0	0	0	0	0	0	0	0	0	0	0	0	0	0	0	0	0	0	0	0	0	0	0	0	0	0	0	0	0	0	0	0	0	0
Y 10s-b	Y. enterocolitica	0	0	0	0	0	0	0	0	0	0	0	0	0	0	0	0	0	0	0	0	0	0	0	0	0	0	0	0	0	0	0	0	0	0	0	0	0	0	0	0	0	0	0	0
Y 13s-a	Y. enterocolitica	0	0	0	0	0	0	0	0	0	0	0	0	0	0	0	0	0	0	0	0	0	0	0	0	0	0	0	0	0	0	0	0	0	0	0	0	0	0	0	0	0	0	0	0
Y 18s-a	Y. enterocolitica	0	0	0	0	0	0	0	0	0	0	0	0	0	0	0	0	0	0	0	0	0	0	0	0	0	0	0	0	0	0	0	0	0	0	0	0	0	0	0	0	0	0	0	0
Y 22M-a	Y. enterocolitica	0	0	0	0	0	0	0	0	0	0	0	0	0	0	0	0	0	0	0	0	0	0	0	0	0	0	0	0	0	0	0	0	0	0	0	0	0	0	0	0	0	0	0	0
Y 36M-c	Y. enterocolitica	0	0	0	0	0	0	0	0	0	0	0	0	0	0	0	0	0	0	0	0	0	0	0	0	0	0	0	0	0	0	0	0	0	0	0	0	0	0	0	0	0	0	0	0
Y 23M-a	Y. enterocolitica	0	0	0	0	0	0	0	0	0	0	0	0	0	0	0	0	0	0	0	0	0	0	0	0	0	0	0	0	0	0	0	0	0	0	0	0	0	0	0	0	0	0	0	0
2011 06	Y. enterocolitica	0	0	0	0	0	0	0	0	0	0	0	0	0	0	0	0	0	0	0	0	0	0	0	0	0	0	0	0	0	0	0	0	0	0	0	0	0	0	0	0	0	0	0	0
2011 07	Y. enterocolitica	0	0	0	0	0	0	0	0	0	0	0	0	0	0	0	0	0	0	0	0	0	0	0	0	0	0	0	0	0	0	0	0	0	0	0	0	0	0	0	0	0	0	0	0
2011 38	Y. enterocolitica	0	0	0	0	0	0	0	0	0	0	0	0	0	0	0	0	0	0	0	0	0	0	0	0	0	0	0	0	0	0	0	0	0	0	0	0	0	0	0	0	0	0	0	0
2011 39	Y. enterocolitica	0	0	0	0	0	0	0	0	0	0	0	0	0	0	0	0	0	0	0	0	0	0	0	0	0	0	0	0	0	0	0	0	0	0	0	0	0	0	0	0	0	0	0	0
2011129	Y. enterocolitica	0	0	0	0	0	0	0	0	0	0	0	0	0	0	0	0	0	0	0	0	0	0	0	0	0	0	0	0	0	0	0	0	0	0	0	0	0	0	0	0	0	0	0	0
2011137	Y. enterocolitica	0	0	0	0	0	0	0	0	0	0	0	0	0	0	0	0	0	0	0	0	0	0	0	0	0	0	0	0	0	0	0	0	0	0	0	0	0	0	0	0	0	0	0	0
2012 15	Y. enterocolitica	0	0	0	0	0	0	0	0	0	0	0	0	0	0	0	0	0	0	0	0	0	0	0	0	0	0	0	0	0	0	0	0	0	0	0	0	0	0	0	0	0	0	0	0
2012 16	Y. enterocolitica	0	0	0	0	0	0	0	0	0	0	0	0	0	0	0	0	0	0	0	0	0	0	0	0	0	0	0	0	0	0	0	0	0	0	0	0	0	0	0	0	0	0	0	0
2012 58	Y. enterocolitica	0	0	0	0	0	0	0	0	0	0	0	0	0	0	0	0	0	0	0	0	0	0	0	0	0	0	0	0	0	0	0	0	0	0	0	0	0	0	0	0	0	0	0	0
2012134	Y. enterocolitica	0	0	0	0	0	0	0	0	0	0	0	0	0	0	0	0	0	0	0	0	0	0	0	0	0	0	0	0	0	0	0	0	0	0	0	0	0	0	0	0	0	0	0	0
2012138	Y. enterocolitica	0	0	0	0	0	0	0	0	0	0	0	0	0	0	0	0	0	0	0	0	0	0	0	0	0	0	0	0	0	0	0	0	0	0	0	0	0	0	0	0	0	0	0	0
2013 71	Y. enterocolitica	0	0	0	0	0	0	0	0	0	0	0	0	0	0	0	0	0	0	0	0	0	0	0	0	0	0	0	0	0	0	0	0	0	0	0	0	0	0	0	0	0	0	0	0
2013117	Y. enterocolitica	0	0	0	0	0	0	0	0	0	0	0	0	0	0	0	0	0	0	0	0	0	0	0	0	0	0	0	0	0	0	0	0	0	0	0	0	0	0	0	0	0	0	0	0
2013128	Y. enterocolitica	0	0	0	0	0	0	0	0	0	0	0	0	0	0	0	0	0	0	0	0	0	0	0	0	0	0	0	0	0	0	0	0	0	0	0	0	0	0	0	0	0	0	0	0
2013132	Y. enterocolitica	0	0	0	0	0	0	0	0	0	0	0	0	0	0	0	0	0	0	0	0	0	0	0	0	0	0	0	0	0	0	0	0	0	0	0	0	0	0	0	0	0	0	0	0
2013185	Y. enterocolitica	0	0	0	0	0	0	0	0	0	0	0	0	0	0	0	0	0	0	0	0	0	0	0	0	0	0	0	0	0	0	0	0	0	0	0	0	0	0	0	0	0	0	0	0
2014 12	Y. enterocolitica	0	0	0	0	0	0	0	0	0	0	0	0	0	0	0	0	0	0	0	0	0	0	0	0	0	0	0	0	0	0	0	0	0	0	0	0	0	0	0	0	0	0	0	0
2014 41	Y. enterocolitica	0	0	0	0	0	0	0	0	0	0	0	0	0	0	0	0	0	0	0	0	0	0	0	0	0	0	0	0	0	0	0	0	0	0	0	0	0	0	0	0	0	0	0	0
2014 77	Y. enterocolitica	0	0	0	0	0	0	0	0	0	0	0	0	0	0	0	0	0	0	0	0	0	0	0	0	0	0	0	0	0	0	0	0	0	0	0	0	0	0	0	0	0	0	0	0
2014 79	Y. enterocolitica	0	0	0	0	0	0	0	0	0	0	0	0	0	0	0	0	0	0	0	0	0	0	0	0	0	0	0	0	0	0	0	0	0	0	0	0	0	0	0	0	0	0	0	0
2014 94	Y. enterocolitica	0	0	0	0	0	0	0	0	0	0	0	0	0	0	0	0	0	0	0	0	0	0	0	0	0	0	0	0	0	0	0	0	0	0	0	0	0	0	0	0	0	0	0	0
2015 7	Y. enterocolitica	0	0	0	0	0	0	0	0	0	0	0	0	0	0	0	0	0	0	0	0	0	0	0	0	0	0	0	0	0	0	0	0	0	0	0	0	0	0	0	0	0	0	0	0
2015 14	Y. enterocolitica	0	0	0	0	0	0	0	0	0	0	0	0	0	0	0	0	0	0	0	0	0	0	0	0	0	0	0	0	0	0	0	0	0	0	0	0	0	0	0	0	0	0	0	0
2015 15	Y. enterocolitica	0	0	0	0	0	0	0	0	0	0	0	0	0	0	0	0	0	0	0	0	0	0	0	0	0	0	0	0	0	0	0	0	0	0	0	0	0	0	0	0	0	0	0	0
2015131	Y. enterocolitica	0	0	0	0	0	0	0	0	0	0	0	0	0	0	0	0	0	0	0	0	0	0	0	0	0	0	0	0	0	0	0	0	0	0	0	0	0	0	0	0	0	0	0	0
2015134	Y. enterocolitica	0	0	0	0	0	0	0	0	0	0	0	0	0	0	0	0	0	0	0	0	0	0	0	0	0	0	0	0	0	0	0	0	0	0	0	0	0	0	0	0	0	0	0	0
2016 16	Y. enterocolitica	0	0	0	0	0	0	0	0	0	0	0	0	0	0	0	0	0	0	0	0	0	0	0	0	0	0	0	0	0	0	0	0	0	0	0	0	0	0	0	0	0	0	0	0
2016 48	Y. enterocolitica	0	0	0	0	0	0	0	0	0	0	0	0	0	0	0	0	0	0	0	0	0	0	0	0	0	0	0	0	0	0	0	0	0	0	0	0	0	0	0	0	0	0	0	0
2016111	Y. enterocolitica	0	0	0	0	0	0	0	0	0	0	0	0	0	0	0	0	0	0	0	0	0	0	0	0	0	0	0	0	0	0	0	0	0	0	0	0	0	0	0	0	0	0	0	0
2016153	Y. enterocolitica	0	0	0	0	0	0	0	0	0	0	0	0	0	0	0	0	0	0	0	0	0	0	0	0	0	0	0	0	0	0	0	0	0	0	0	0	0	0	0	0	0	0	0	0
E 3	E. coli	0	0	0	0	0	0	0	0	0	0	0	0	0	0	0	0	0	0	0	0	0	0	0	0	0	0	0	0	0	0	0	0	0	0	0	0	0	0	0	0	0	0	0	0
E 4	E. coli	0	0	0	0	0	0	0	0	0	0	0	0	0	0	0	0	0	0	0	0	0	0	0	0	0	0	0	0	0	0	0	0	0	0	0	0	0	0	0	0	0	0	0	0
E 9s	E. coli	0	0	0	0	0	0	0	0	0	0	0	0	0	0	0	0	0	0	0	0	0	0	0	0	0	0	0	0	0	0	0	0	0	0	0	0	0	0	0	0	0	0	0	0
E 10s	E. coli	0	0	0	0	0	0	0	0	0	0	0	0	0	0	0	0	0	0	0	0	0	0	0	0	0	0	0	0	0	0	0	0	0	0	0	0	0	0	0	0	0	0	0	0
E 11sa	E. coli	0	0	0	0	0	0	0	0	0	0	0	0	0	0	0	0	0	0	0	0	0	0	0	0	0	0	0	0	0	0	0	0	0	0	0	0	0	0	0	0	0	0	0	0
E 11sb	E. coli	0	0	0	0	0	0	0	0	0	0	0	0	0	0	0	0	0	0	0	0	0	0	0	0	0	0	0	0	0	0	0	0	0	0	0	0	0	0	0	0	0	0	0	0
E 12sa	E. coli	0	0	0	0	0	0	0	0	0	0	0	0	0	0	0	0	0	0	0	0	0	0	0	0	0	0	0	0	0	0	0	0	0	0	0	0	0	0	0	0	0	0	0	0
E 12sb	E. coli	0	0	0	0	0	0	0	0	0	0	0	0	0	0	0	0	0	0	0	0	0	0	0	0	0	0	0	0	0	0	0	0	0	0	0	0	0	0	0	0	0	0	0	0
E 13s	E. coli	0	0	0	0	0	0	0	0	0	0	0	0	0	0	0	0	0	0	0	0	0	0	0	0	0	0	0	0	0	0	0	0	0	0	0	0	0	0	0	0	0	0	0	0
E 14s	E. coli	0	0	0	0	0	0	0	0	0	0	0	0	0	0	0	0	0	0	0	0	0	0	0	0	0	0	0	0	0	0	0	0	0	0	0	0	0	0	0	0	0	0	0	0
E 15s	E. coli	0	0	0	0	0	0	0	0	0	0	0	0	0	0	0	0	0	0	0	0	0	0	0	0	0	0	0	0	0	0	0	0	0	0	0	0	0	0	0	0	0	0	0	0
E 18sa	E. coli	0	0	0	0	0	0	0	0	0	0	0	0	0	0	0	0	0	0	0	0	0	0	0	0	0	0	0	0	0	0	0	0	0	0	0	0	0	0	0	0	0	0	0	0
E 18sb	E. coli	0	0	0	0	0	0	0	0	0	0	0	0	0	0	0	0	0	0	0	0	0	0	0	0	0	0	0	0	0	0	0	0	0	0	0	0	0	0	0	0	0	0	0	0
E 19s	E. coli	0	0	0	0	0	0	0	0	0	0	0	0	0	0	0	0	0	0	0	0	0	0	0	0	0	0	0	0	0	0	0	0	0	0	0	0	0	0	0	0	0	0	0	0
E 21s	E. coli	0	0	0	0	0	0	0	0	0	0	0	0	0	0	0	0	0	0	0	0	0	0	0	0	0	0	0	0	0	0	0	0	0	0	0	0	0	0	0	0	0	0	0	0
E 22sa	E. coli	0	0	0	0	0	0	0	0	0	0	0	0	0	0	0	0	0	0	0	0	0	0	0	0	0	0	0	0	0	0	0	0	0	0	0	0	0	0	0	0	0	0	0	0
E 22sb	E. coli	0	0	0	0	0	0	0	0	0	0	0	0	0	0	0	0	0	0	0	0	0	0	0	0	0	0	0	0	0	0	0	0	0	0	0	0	0	0	0	0	0	0	0	0
E 23s	E. coli	0	0	0	0	0	0	0	0	0	0	0	0	0	0	0	0	0	0	0	0	0	0	0	0	0	0	0	0	0	0	0	0	0	0	0	0	0	0	0	0	0	0	0	0
E 24s	E. coli	0	0	0	0	0	0	0	0	0	0	0	0	0	0	0	0	0	0	0	0	0	0	0	0	0	0	0	0	0	0	0	0	0	0	0	0	0	0	0	0	0	0	0	0
E 25s	E. coli	0	0	0	0	0	0	0	0	0	0	0	0	0	0	0	0	0	0	0	0	0	0	0	0	0	0	0	0	0	0	0	0	0	0	0	0	0	0	0	0	0	0	0	0
E 26sa	E. coli	0	0	0	0	0	0	0	0	0	0	0	0	0	0	0	0	0	0	0	0	0	0	0	0	0	0	0	0	0	0	0	0	0	0	0	0	0	0	0	0	0	0	0	0
E 26sb	E. coli	0	0	0	0	0	0	0	0	0	0	0	0	0	0	0	0	0	0	0	0	0	0	0	0	0	0	0	0	0	0	0	0	0	0	0	0	0	0	0	0	0	0	0	0
E 27s	E. coli	0	0	0	0	0	0	0	0	0	0	0	0	0	0	0	0	0	0	0	0	0	0	0	0	0	0	0	0	0	0	0	0	0	0	0	0	0	0	0	0	0	0	0	0
E 28sa	E. coli	0	0	0	0	0	0	0	0	0	0	0	0	0	0	0	0	0	0	0	0	0	0	0	0	0	0	0	0	0	0	0	0	0	0	0	0	0	0	0	0	0	0	0	0
E 28sb	E. coli	0	0	0	0	0	0	0	0	0	0	0	0	0	0	0	0	0	0	0	0	0	0	0	0	0	0	0	0	0	0	0	0	0	0	0	0	0	0	0	0	0	0	0	0
E 30sa	E. coli	0	0	0	0	0	0	0	0	0	0	0	0	0	0	0	0	0	0	0	0	0	0	0	0	0	0	0	0	0	0	0	0	0	0	0	0	0	0	0	0	0	0	0	0
E 30sb	E. coli	0	0	0	0	0	0	0	0	0	0	0	0	0	0	0	0	0	0	0	0	0	0	0	0	0	0	0	0	0	0	0	0	0	0	0	0	0	0	0	0	0	0	0	0
E 31sa	E. coli	0	0	0	0	0	0	0	0	0	0	0	0	0	0	0	0	0	0	0	0	0	0	0	0	0	0	0	0	0	0	0	0	0	0	0	0	0	0	0	0	0	0	0	0
E 31sb	E. coli	0	0	0	0	0	0	0	0	0	0	0	0	0	0	0	0	0	0	0	0	0	0	0	0	0	0	0	0	0	0	0	0	0	0	0	0	0	0	0	0	0	0	0	0
E 32s	E. coli	0	0	0	0	0	0	0	0	0	0	0	0	0	0	0	0	0	0	0	0	0	0	0	0	0	0	0	0	0	0	0	0	0	0	0	0	0	0	0	0	0	0	0	0
E 33sa	E. coli	0	0	0	0	0	0	0	0	0	0	0	0	0	0	0	0	0	0	0	0	0	0	0	0	0	0	0	0	0	0	0	0	0	0	0	0	0	0	0	0	0	0	0	0
E 33sb	E. coli	0	0	0	0	0	0	0	0	0	0	0	0	0	0	0	0	0	0	0	0	0	0	0	0	0	0	0	0	0	0	0	0	0	0	0	0	0	0	0	0	0	0	0	0
E 34s	E. coli	0	0	0	0	0	0	0	0	0	0	0	0	0	0	0	0	0	0	0	0	0	0	0	0	0	0	0	0	0	0	0	0	0	0	0	0	0	0	0	0	0	0	0	0
E 35sa	E. coli	0	0	0	0	0	0	0	0	0	0	0	0	0	0	0	0	0	0	0	0	0	0	0	0	0	0	0	0	0	0	0	0	0	0	0	0	0	0	0	0	0	0	0	0
E 35sb	E. coli	0	0	0	0	0	0	0	0	0	0	0	0	0	0	0	0	0	0	0	0	0	0	0	0	0	0	0	0	0	0	0	0	0	0	0	0	0	0	0	0	0	0	0	0
E 36s	E. coli	0	0	0	0	0	0	0	0	0	0	0	0	0	0	0	0	0	0	0	0	0	0	0	0	0	0	0	0	0	0	0	0	0	0	0	0	0	0	0	0	0	0	0	0
E 37s	E. coli	0	0	0	0	0	0	0	0	0	0	0	0	0	0	0	0	0	0	0	0	0	0	0	0	0	0	0	0	0	0	0	0	0	0	0	0	0	0	0	0	0	0	0	0
E 38sa	E. coli	0	0	0	0	0	0	0	0	0	0	0	0	0	0	0	0	0	0	0	0	0	0	0	0	0	0	0	0	0	0	0	0	0	0	0	0	0	0	0	0	0	0	0	0
E 38sb	E. coli	0	0	0	0	0	0	0	0	0	0	0	0	0	0	0	0	0	0	0	0	0	0	0	0	0	0	0	0	0	0	0	0	0	0	0	0	0	0	0	0	0	0	0	0
E 40s	E. coli	0	0	0	0	0	0	0	0	0	0	0	0	0	0	0	0	0	0	0	0	0	0	0	0	0	0	0	0	0	0	0	0	0	0	0	0	0	0	0	0	0	0	0	0
E 1Ma	E. coli	0	0	0	0	0	0	0	0	0	0	0	0	0	0	0	0	0	0	0	0	0	0	0	0	0	0	0	0	0	0	0	0	0	0	0	0	0	0	0	0	0	0	0	0
E 1Mb	E. coli	0	0	0	0	0	0	0	0	0	0	0	0	0	0	0	0	0	0	0	0	0	0	0	0	0	0	0	0	0	0	0	0	0	0	0	0	0	0	0	0	0	0	0	0
E 2M	E. coli	0	0	0	0	0	0	0	0	0	0	0	0	0	0	0	0	0	0	0	0	0	0	0	0	0	0	0	0	0	0	0	0	0	0	0	0	0	0	0	0	0	0	0	0
E 3M	E. coli	0	0	0	0	0	0	0	0	0	0	0	0	0	0	0	0	0	0	0	0	0	0	0	0	0	0	0	0	0	0	0	0	0	0	0	0	0	0	0	0	0	0	0	0
E 4M	E. coli	0	0	0	0	0	0	0	0	0	0	0	0	0	0	0	0	0	0	0	0	0	0	0	0	0	0	0	0	0	0	0	0	0	0	0	0	0	0	0	0	0	0	0	0
E 5Ma	E. coli	0	0	0	0	0	0	0	0	0	0	0	0	0	0	0	0	0	0	0	0	0	0	0	0	0	0	0	0	0	0	0	0	0	0	0	0	0	0	0	0	0	0	0	0
E 5Mb	E. coli	0	0	0	0	0	0	0	0	0	0	0	0	0	0	0	0	0	0	0	0	0	0	0	0	0	0	0	0	0	0	0	0	0	0	0	0	0	0	0	0	0	0	0	0
E 6Mb	E. coli	0	0	0	0	0	0	0	0	0	0	0	0	0	0	0	0	0	0	0	0	0	0	0	0	0	0	0	0	0	0	0	0	0	0	0	0	0	0	0	0	0	0	0	0
E 7M	E. coli	0	0	0	0	0	0	0	0	0	0	0	0	0	0	0	0	0	0	0	0	0	0	0	0	0	0	0	0	0	0	0	0	0	0	0	0	0	0	0	0	0	0	0	0
E 15Mb	E. coli	0	0	0	0	0	0	0	0	0	0	0	0	0	0	0	0	0	0	0	0	0	0	0	0	0	0	0	0	0	0	0	0	0	0	0	0	0	0	0	0	0	0	0	0
1=lysis
0=non lyses
nd=not done

## Sheet: Prophage propagation
Isolate	source	phage propagation	serovar
FS4A	chicken meat	0	Enteritidis
FS5	chicken meat	0	Enteritidis
FS10	chicken meat	0	Enteritidis
FS15	chicken meat	0	Enteritidis
FS19	chicken meat	0	Enteritidis
FS27B	chicken meat	0	Enteritidis
FS30	chicken meat	0	Enteritidis
FS34	chicken meat	0	Enteritidis
FS51	chicken meat	0	Enteritidis
FS52	chicken meat	0	Enteritidis
FS55	chicken meat	0	Enteritidis
FS60	chicken meat	0	Enteritidis
FS63	chicken meat	0	Enteritidis
FS69	chicken meat	0	Enteritidis
FS83	chicken meat	0	Enteritidis
FS91	chicken meat	0	Enteritidis
FS101	chicken meat	0	Enteritidis
WS27A	chicken meat	0	Enteritidis
WS27D	chicken meat	1	Enteritidis
WS30A	chicken meat	0	Enteritidis
WS30B	chicken meat	1	Enteritidis
WS47	chicken meat	0	Enteritidis
S7	chicken meat	1	Enteritidis
S18	chicken meat	1	Enteritidis
E4	human	0	Enteritidis
E5	human	0	Enteritidis
E6	human	0	Enteritidis
E7	human	0	Enteritidis
E8	human	0	Enteritidis
E9	human	0	Enteritidis
E10	human	0	Enteritidis
E11	human	0	Enteritidis
E12	human	0	Enteritidis
E13	human	0	Enteritidis
E14	human	0	Enteritidis
E15	human	0	Enteritidis
E16	human	0	Enteritidis
E17	human	0	Enteritidis
E18	human	0	Enteritidis
E19	human	0	Enteritidis
E20	human	0	Enteritidis
E21	human	0	Enteritidis
E22	human	0	Enteritidis
E23	human	0	Enteritidis
E24	human	0	Enteritidis
E25	human	0	Enteritidis
E26	human	0	Enteritidis
E27	human	0	Enteritidis
E28	human	0	Enteritidis
E29	human	0	Enteritidis
E30	human	0	Enteritidis
Sty1	human	1	Typhimurium
Sty2	human	1	Typhimurium
Sty3	human	1	Typhimurium
Sty4	human	1	Typhimurium
Sty5	human	1	Typhimurium
Sty6	human	0	Typhimurium
Sty7	human	1	Typhimurium
Sty8	human	1	Typhimurium
Sty9	human	1	Typhimurium
Sty10	human	0	Typhimurium
Sty11	human	1	Typhimurium
Sty13	human	1	Typhimurium
Sty14	human	1	Typhimurium
Sty15	human	1	Typhimurium
Sty16	human	1	Typhimurium
Sty17	human	1	Typhimurium
Sty18	human	0	Typhimurium
Sty19	human	1	Typhimurium
Sty20	human	1	Typhimurium
Sty21	human	1	Typhimurium
Sty22	human	1	Typhimurium
Sty23	human	1	Typhimurium
Sty24	human	1	Typhimurium
Sty25	human	1	Typhimurium
Sty40	human	0	Typhimurium
Sty41	human	0	Typhimurium
FS47	chicken meat	0	Typhimurium
L18B	pork	1	Typhimurium
L36B	pork	1	Typhimurium
s157	pork	1	Typhimurium
s26	food	1	Typhimurium
s27	food	1	Typhimurium
s28	food	1	Typhimurium
s29	food	0	Typhimurium
s30	food	1	Typhimurium
s31	food	1	Typhimurium
s32	food	1	Typhimurium
s33	food	1	Typhimurium
s34	food	0	Typhimurium
s35	food	1	Typhimurium
s36	food	1	Typhimurium
s37	food	1	Typhimurium
s38	food	1	Typhimurium
s39	food	0	Typhimurium
s42	food	0	Typhimurium
s43	food	1	Typhimurium
s44	food	1	Typhimurium
s45	food	1	Typhimurium
s46	food	1	Typhimurium
s47	food	1	Typhimurium
0=no prophage propagation
1=prophage propagation
